# Supplementary material for: Four New Species and One New Record of Thelephora from China
Source: J Fungi (Basel). 2024 Apr 22;10(4):300. doi: 10.3390/jof10040300 (PMC11051578; doi:10.3390/jof10040300)
Supplement: Supplementary file 1 [file jof-10-00300-s001.zip]

Archive with 1 entries (1 files):
- jof-2930954-supplementary.xls
