# Supplementary material for: Four New Species and One New Record of Thelephora from China
Source: J Fungi (Basel). 2024 Apr 22;10(4):300. doi: 10.3390/jof10040300 (PMC11051578; doi:10.3390/jof10040300)
Supplement: Supplementary file 1 [file jof-10-00300-s001.zip › jof-2930954-supplementary.xls]

## Sheet: MatrixOutput
	Table S1. Estimates of evolutionary divergence among sequences of Thelephora
	T. wuliangshanensis CLZhao 3406	T. wuliangshanensis CLZhao 3406	T. sikkimensis KD 16-042 type	T. sikkimensis KUN-HKAS128964	T. sikkimensis KUN-HKAS128972	T. sikkimensis KUN-HKAS128965	T. sikkimensis KUN-HKAS128963	T. lacunosa KUN-HKAS128966	T. lacunosa KUN-HKAS128967	T. lacunosa KUN-HKAS128971	T. lacunosa KUN-HKAS128968 type	T. petaloides KUN-HKAS97730 type	T.petaloides as "T. sikkimensis" HKAS122715	T.petaloides KUN-HKAS128969	T.petaloides KUN-HKAS128970	T. vialis TENN-F-072281H2	T. vialis TENN-F-072094	T. pacifica VO2019_125 type	T. pacifica VO2019_101	T. pseudoganbajun YL310	T. pseudoganbajun Yuan16794 type	T. glaucoflora Dai13623A	T. glaucoflora Dai16612	T. grandinioides CLZhao 4107	T. grandinioides CLZhao 21020	T. nebula Yuan11516	T. nebula Yuan11515 type	T. austrosinensis GDGM25680	T. austrosinensis GDGM 48867 type	T. aquila Wei8833 type	T. aquila Wei8831	T. dactyliophora KUN-HKAS131943	T. dactyliophora KUN-HKAS131941	T. ganbajun HKAS14735 type	T. ganbajun Yuan16715	T. pinnatifida KUN-HKAS131947	T. pinnatifida KUN-HKAS131946	T. pinnatifida KUN-HKAS96412	T. penicillata X618 Prague	T. penicillata X619 Prague	T. terrestris Hilszczanska D.1-IBL	T. terrestris MT1-2203-3	T. caryophyllea TL-6566	T. caryophyllea GO-2010-163	T. iqbalii MH810 type	T. versatilis MEXU27094	T. versatilis FCME26141 type	T. pseudoversatilis FCME26152	T. pseudoversatilis FCME26232 type
T. wuliangshanensis CLZhao 3406	0
T. sikkimensis KD 16-042 type	0.075493	0.0752288
T. sikkimensis KUN-HKAS128964	0.064472	0.0642353	0.00878573
T. sikkimensis KUN-HKAS128972	0.0752523	0.0747409	0.00496173	0.00349948
T. sikkimensis KUN-HKAS128965	0.0778708	0.0773579	0.00495354	0.00349948	0
T. sikkimensis KUN-HKAS128963	0.0797783	0.0792512	0.00329752	0.00703312	0.00320378	0.00306625
T. lacunosa KUN-HKAS128966	0.0722359	0.071865	0.0217722	0.0267111	0.0280046	0.0280046	0.026362
T. lacunosa KUN-HKAS128967	0.0786322	0.0783583	0.023087	0.028379	0.0293083	0.0280046	0.026362	0
T. lacunosa KUN-HKAS128971	0.0651123	0.0651123	0.0231409	0.0295865	0.0296025	0.0296025	0.0274944	0	0
T. lacunosa KUN-HKAS128968 type	0.0598909	0.0598909	0.0185829	0.0209366	0.0209491	0.0209491	0.020998	0	0	0
T. petaloides KUN-HKAS97730 type	0.0783307	0.0778118	0.0269962	0.0323074	0.0277758	0.0266021	0.0282505	0.0230593	0.0230593	0.0275568	0.0210255
T.petaloides as "T. sikkimensis" HKAS122715	0.0776508	0.0771183	0.0306432	0.0343262	0.0313131	0.0312616	0.0330096	0.0265842	0.027498	0.0295909	0.0232873	0.0032218
T.petaloides KUN-HKAS128969	0.0765014	0.0762362	0.0286175	0.0321918	0.0299298	0.0299298	0.0316394	0.0248552	0.0263392	0.0274405	0.0209277	0.0016276	0.00163826
T.petaloides KUN-HKAS128970	0.0746837	0.0744251	0.0269507	0.0323074	0.0283786	0.0283313	0.0299924	0.0232895	0.0246858	0.0274985	0.0209765	0	0	0
T. vialis TENN-F-072281H2	0.148435	0.14738	0.150709	0.145196	0.149836	0.146916	0.148397	0.15758	0.162652	0.170273	0.147016	0.145563	0.149005	0.148637	0.144361
T. vialis TENN-F-072094	0.148435	0.14738	0.150709	0.145196	0.149836	0.146916	0.148397	0.15758	0.162652	0.170273	0.147016	0.145563	0.149005	0.148637	0.144361	0
T. pacifica VO2019_125 type	0.155108	0.154485	0.151452	0.139432	0.147669	0.147669	0.150235	0.151595	0.149477	0.149892	0.135801	0.154636	0.154017	0.157809	0.153618	0.0283373	0.0283373
T. pacifica VO2019_101	0.153635	0.15306	0.153633	0.142199	0.149909	0.142504	0.144835	0.153716	0.144167	0.157356	0.135892	0.144834	0.151509	0.155387	0.151366	0.0284405	0.0284405	0.00873965
T. pseudoganbajun YL310	0.140126	0.139099	0.143561	0.132308	0.140893	0.140893	0.143222	0.144016	0.149832	0.152558	0.133451	0.14724	0.1467	0.149443	0.145629	0.0294067	0.0294067	0.0158993	0.015246
T. pseudoganbajun Yuan16794 type	0.136597	0.135621	0.142751	0.131528	0.139868	0.136881	0.13913	0.143485	0.145904	0.1522	0.133109	0.143024	0.145365	0.148886	0.145087	0.0288412	0.0288412	0.0158434	0.0148928	0
T. glaucoflora Dai13623A	0.118124	0.117296	0.11574	0.107131	0.117431	0.111964	0.11406	0.120631	0.118891	0.124728	0.106091	0.11778	0.122893	0.121862	0.118112	0.0406062	0.0406062	0.0359339	0.0363002	0.0347284	0.0339425
T. glaucoflora Dai16612	0.124435	0.123953	0.120406	0.111012	0.122113	0.115845	0.118171	0.125724	0.117608	0.119334	0.106091	0.124409	0.130405	0.129439	0.12526	0.0394572	0.0394572	0.036458	0.0365415	0.0348014	0.0339312	0
T. grandinioides CLZhao 4107	0.149397	0.148341	0.139326	0.128512	0.136522	0.133896	0.136086	0.137946	0.141992	0.144674	0.124952	0.141798	0.145494	0.145358	0.139533	0.0619693	0.0619693	0.0565293	0.0576988	0.0536458	0.0524154	0.0386667	0.0391493
T. grandinioides CLZhao 21020	0.146811	0.145766	0.136555	0.125282	0.133824	0.131268	0.133463	0.13523	0.138486	0.140242	0.120074	0.141125	0.144031	0.144679	0.13881	0.0625818	0.0625818	0.0568403	0.0579941	0.053917	0.0526743	0.0388545	0.0393594	0
T. nebula Yuan11516	0.143841	0.142838	0.140896	0.128512	0.138294	0.131664	0.133123	0.135662	0.135662	0.139419	0.119381	0.139658	0.147286	0.146901	0.140569	0.0614708	0.0614708	0.0679472	0.065654	0.0571232	0.0556275	0.0430817	0.0440158	0.0123406	0.0124559
T. nebula Yuan11515 type	0.153476	0.152399	0.151067	0.139118	0.14813	0.140989	0.142439	0.145552	0.145552	0.152174	0.133169	0.149104	0.157296	0.157008	0.150577	0.0665292	0.0665292	0.0737149	0.0709323	0.0658758	0.0641419	0.0513201	0.0531163	0.0138968	0.0140268	0.00753153
T. austrosinensis GDGM25680	0.176605	0.176605	0.164895	0.155789	0.162589	0.162589	0.165331	0.171486	0.171486	0.174583	0.157062	0.174737	0.174003	0.174003	0.169698	0.0820129	0.0820129	0.0730429	0.0760877	0.0782339	0.0780848	0.0606792	0.0603989	0.0697925	0.0701899	0.0757621	0.0737788
T. austrosinensis GDGM 48867 type	0.174267	0.174267	0.162589	0.153377	0.160288	0.160288	0.163018	0.169167	0.169167	0.171927	0.154183	0.172398	0.171675	0.171675	0.167377	0.0840225	0.0840225	0.0750573	0.0780848	0.0802399	0.0800868	0.0626513	0.0624249	0.0717653	0.0721744	0.0777503	0.0757621	0.00177809
T. aquila Wei8833 type	0.144483	0.145395	0.139319	0.138496	0.142313	0.135622	0.133906	0.13368	0.132644	0.148027	0.130916	0.141624	0.148379	0.147341	0.143533	0.0713107	0.0713107	0.0623856	0.0606854	0.0609703	0.0593613	0.0566701	0.0533042	0.0702286	0.0687519	0.0726731	0.077758	0.0906495	0.0926926
T. aquila Wei8831	0.144226	0.145137	0.139056	0.138222	0.142053	0.135386	0.133673	0.133435	0.132644	0.148027	0.130916	0.141377	0.148379	0.147066	0.143266	0.0711926	0.0711926	0.0623856	0.0606854	0.0609703	0.0593613	0.0566701	0.0533042	0.0701141	0.0686395	0.0725559	0.0776322	0.0906495	0.0926926	0
T. dactyliophora KUN-HKAS131943	0.155748	0.156679	0.147081	0.140025	0.14984	0.146096	0.148382	0.155492	0.15903	0.161578	0.142589	0.154276	0.158843	0.154968	0.15115	0.0675371	0.0675371	0.0682834	0.0675513	0.068121	0.0663135	0.0579321	0.058468	0.0726188	0.0732233	0.0791658	0.08438	0.0969298	0.0989914	0.0535792	0.0534924
T. dactyliophora KUN-HKAS131941	0.156963	0.157883	0.141839	0.139529	0.148928	0.141873	0.1399	0.150371	0.150371	0.158406	0.141874	0.153761	0.162384	0.15791	0.154064	0.0766196	0.0766196	0.0768094	0.0720519	0.0741688	0.0721761	0.062425	0.0653069	0.0774605	0.0764886	0.0814608	0.0831765	0.106561	0.108672	0.0530622	0.052977	0.00786951
T. ganbajun HKAS14735 type	0.142835	0.141821	0.145759	0.138963	0.146632	0.141614	0.13989	0.144005	0.143894	0.15503	0.130481	0.145759	0.15017	0.153837	0.150003	0.0591924	0.0591924	0.0526431	0.0568618	0.0535824	0.0540471	0.0447073	0.0458103	0.0669077	0.0672369	0.065997	0.0759081	0.0820168	0.0840264	0.0630543	0.0630543	0.0873237	0.0843474
T. ganbajun Yuan16715	0.148637	0.148041	0.150558	0.145533	0.153651	0.145483	0.143545	0.14615	0.136452	0.146051	0.136227	0.148079	0.155454	0.159765	0.155406	0.0618184	0.0618184	0.0550683	0.0580819	0.057448	0.0559478	0.0452953	0.0452953	0.068606	0.0689899	0.0656451	0.0768764	0.078503	0.0806193	0.0544694	0.0544694	0.0815588	0.0802619	0.00518469
T. pinnatifida KUN-HKAS131947	0.174872	0.174186	0.157083	0.157079	0.16182	0.158069	0.158375	0.152474	0.146936	0.151119	0.142848	0.1715	0.174568	0.174667	0.170495	0.139708	0.139708	0.136945	0.137202	0.134882	0.131829	0.0974676	0.0899789	0.12512	0.121549	0.122477	0.124482	0.143607	0.145852	0.12519	0.12519	0.135869	0.129092	0.128747	0.110891
T. pinnatifida KUN-HKAS131946	0.176758	0.176041	0.158413	0.158485	0.163268	0.159676	0.159996	0.153605	0.148135	0.151119	0.142848	0.173607	0.176462	0.176612	0.172292	0.140368	0.140368	0.136945	0.140166	0.135395	0.132488	0.0989733	0.0901516	0.125301	0.121614	0.122808	0.124881	0.142538	0.144797	0.127708	0.127708	0.13667	0.131793	0.127206	0.111111	0
T. pinnatifida KUN-HKAS96412	0.185218	0.183735	0.163087	0.161673	0.165866	0.159303	0.158993	0.15618	0.15618	0.172112	0.164347	0.170002	0.181364	0.178957	0.176605	0.144349	0.144349	0.152328	0.14615	0.139796	0.135666	0.0996696	0.0980591	0.127503	0.124579	0.122933	0.124945	0.160475	0.163046	0.129211	0.128965	0.138256	0.126319	0.131699	0.121223	0	0
T. penicillata X618 Prague	0.158366	0.159202	0.137642	0.137479	0.147239	0.140008	0.141487	0.142716	0.144743	0.149956	0.142138	0.145954	0.154101	0.14754	0.143189	0.120523	0.120523	0.135865	0.127729	0.126217	0.122621	0.107026	0.106293	0.115754	0.114894	0.111495	0.120601	0.147386	0.149664	0.124724	0.124508	0.129005	0.128866	0.134721	0.125588	0.114502	0.116391	0.116702
T. penicillata X619 Prague	0.156384	0.157232	0.13559	0.135312	0.145225	0.138101	0.139582	0.140694	0.142716	0.147347	0.139267	0.147881	0.156145	0.149588	0.145223	0.122409	0.122409	0.138042	0.129707	0.128198	0.124542	0.108874	0.108324	0.117613	0.114894	0.113309	0.122434	0.149664	0.151948	0.124724	0.124508	0.130922	0.126981	0.136625	0.127712	0.112521	0.114342	0.114712	0.00151193
T. terrestris Hilszczanska D.1-IBL	0.140568	0.140013	0.139523	0.144671	0.144459	0.144173	0.143605	0.122746	0.131462	0.139504	0.127715	0.132048	0.130945	0.131271	0.12915	0.138245	0.138245	0.130408	0.136232	0.130941	0.130165	0.103573	0.102176	0.122559	0.121647	0.125785	0.12788	0.156228	0.158654	0.128281	0.128028	0.129839	0.130803	0.130862	0.117111	0.103019	0.101994	0.108811	0.118249	0.120338
T. terrestris MT1-2203-3	0.147381	0.148271	0.148353	0.143532	0.155843	0.148743	0.148224	0.135284	0.137778	0.139504	0.127715	0.139889	0.14509	0.142655	0.13862	0.136929	0.136929	0.134521	0.133318	0.135174	0.131331	0.101125	0.0996795	0.121028	0.120208	0.122484	0.124321	0.157754	0.160045	0.122692	0.12248	0.132314	0.130638	0.134477	0.120879	0.100927	0.100148	0.103451	0.114127	0.115958	0
T. caryophyllea TL-6566	0.147042	0.147933	0.14617	0.138139	0.149412	0.142149	0.143609	0.155191	0.157226	0.161946	0.149335	0.148428	0.156645	0.154303	0.149944	0.123178	0.123178	0.134463	0.130447	0.128831	0.125191	0.102428	0.101252	0.122007	0.121198	0.117634	0.119444	0.138788	0.141015	0.116275	0.116076	0.131739	0.13327	0.123762	0.113076	0.104459	0.106002	0.10661	0.0927284	0.0944848	0.0743411	0.0770324
T. caryophyllea GO-2010-163	0.146352	0.147275	0.14617	0.138139	0.149685	0.149412	0.150932	0.155191	0.165828	0.161946	0.149335	0.156069	0.157226	0.154303	0.149944	0.12749	0.12749	0.136885	0.139508	0.130797	0.130087	0.109492	0.108983	0.126355	0.125551	0.125354	0.127264	0.141015	0.143248	0.124067	0.123844	0.137272	0.142054	0.130027	0.119493	0.109017	0.108465	0.112398	0.100936	0.102792	0.0743372	0.0804597	0.00157133
T. iqbalii MH810 type	0.171557	0.170904	0.159384	0.157586	0.163995	0.15577	0.158184	0.159404	0.149393	0.156054	0.148453	0.160234	0.167747	0.165389	0.161305	0.158975	0.158975	0.162732	0.156255	0.158956	0.15475	0.133085	0.125709	0.153904	0.150394	0.145389	0.146844	0.174531	0.176845	0.146327	0.146327	0.152167	0.14411	0.163697	0.142518	0.108391	0.110067	0.116767	0.103276	0.101379	0.115351	0.111073	0.0887268	0.0971567
T. versatilis MEXU27094	0.183432	0.183432	0.180561	0.186832	0.188191	0.188191	0.186014	0.182612	0.182612	0.189468	0.17939	0.196331	0.195456	0.195456	0.190869	0.156	0.156	0.153604	0.156087	0.149207	0.148889	0.141029	0.13803	0.155913	0.15187	0.151224	0.162995	0.15913	0.161505	0.17164	0.17164	0.1697	0.173918	0.167838	0.158328	0.149596	0.148526	0.167697	0.150088	0.152444	0.143542	0.139588	0.147104	0.147105	0.167494
T. versatilis FCME26141 type	0.186157	0.185421	0.18652	0.183446	0.190643	0.186515	0.189189	0.183872	0.17958	0.189589	0.176406	0.189278	0.192319	0.192848	0.188614	0.160092	0.160092	0.158996	0.155677	0.153349	0.150138	0.140239	0.13924	0.151935	0.148336	0.149359	0.159787	0.161752	0.164045	0.175976	0.175976	0.174256	0.180423	0.170594	0.164706	0.148117	0.148765	0.16343	0.14834	0.150427	0.137286	0.135837	0.150062	0.15357	0.161898	0.00372779
T. pseudoversatilis FCME26152	0.186909	0.186167	0.199692	0.196209	0.198857	0.194505	0.197238	0.19647	0.192083	0.203743	0.185781	0.202048	0.205342	0.205756	0.201454	0.176481	0.176481	0.184913	0.182909	0.18115	0.17726	0.158165	0.150609	0.172593	0.166793	0.169867	0.172012	0.183784	0.186151	0.183361	0.183361	0.172774	0.170541	0.187455	0.167678	0.131938	0.133935	0.149848	0.155208	0.153102	0.12808	0.131937	0.139629	0.147096	0.134905	0.0903662	0.0875387
T. pseudoversatilis FCME26232 type	0.17821	0.177542	0.188591	0.186721	0.188527	0.179438	0.181931	0.18616	0.18509	0.205768	0.187809	0.188446	0.196915	0.197132	0.19302	0.163382	0.163382	0.182576	0.174829	0.165407	0.16111	0.143935	0.143621	0.161066	0.155591	0.150887	0.152861	0.180981	0.183363	0.165334	0.165334	0.163016	0.157259	0.17107	0.157891	0.12497	0.127016	0.130742	0.137369	0.135429	0.122171	0.11995	0.123109	0.133264	0.124246	0.0891394	0.0846806	0.0016852
T. palmata JLF3733	0.192653	0.191543	0.206522	0.204418	0.214449	0.203413	0.201547	0.193712	0.192869	0.211088	0.194719	0.19725	0.206681	0.20755	0.203335	0.164072	0.164072	0.17709	0.172007	0.164495	0.159846	0.144297	0.151138	0.151009	0.14954	0.142674	0.150054	0.177731	0.18015	0.153506	0.153506	0.172479	0.167664	0.138413	0.133756	0.166403	0.167686	0.172443	0.148506	0.150518	0.128125	0.126965	0.128962	0.139893	0.139651	0.162151	0.155621	0.165754	0.148494
T. palmata UBC F33078	0.199778	0.198939	0.214681	0.212899	0.222815	0.222815	0.220738	0.200837	0.200254	0.204697	0.191048	0.215886	0.214974	0.215641	0.211167	0.172589	0.172589	0.17203	0.177301	0.169389	0.168699	0.155969	0.157166	0.15899	0.157405	0.154335	0.164845	0.1757	0.178118	0.164193	0.164193	0.183191	0.182576	0.144823	0.136433	0.165615	0.166546	0.189677	0.161022	0.163275	0.131539	0.136401	0.139024	0.143649	0.145351	0.156905	0.15433	0.164622	0.15985
Notes："T." = Thelephora
[truncated: 1 more columns]

## Sheet: Caption
Table. Estimates of Evolutionary Divergence between Sequences
The number of base substitutions per site from between sequences are shown. Analyses were conducted using the Maximum Composite Likelihood model [1]. This analysis involved 53 nucleotide sequences. Codon positions included were 1st+2nd+3rd+Noncoding. All ambiguous positions were removed for each sequence pair (pairwise deletion option). There were a total of 771 positions in the final dataset. Ev…
1. Tamura K., Nei M., and Kumar S. (2004). Prospects for inferring very large phylogenies by using the neighbor-joining method. Proceedings of the National Academy of Sciences (USA) 101:11030-11035.
2. Tamura K., Stecher G., and Kumar S. (2021). MEGA 11: Molecular Evolutionary Genetics Analysis Version 11. Molecular Biology and Evolution https://doi.org/10.1093/molbev/msab120.
Disclaimer: Although utmost care has been taken to ensure the correctness of the caption, the caption text is provided "as is" without any warranty of any kind. Authors advise the user to carefully check the caption prior to its use for any purpose and report any errors or problems to the authors immediately (www.megasoftware.net). In no event shall the authors and their employers be liable for a…
